# Supplementary material for: Libidibia ferrea (jucá) anti-inflammatory action: A systematic review of in vivo and in vitro studies
Source: PLoS One. 2021 Nov 5;16(11):e0259545. doi: 10.1371/journal.pone.0259545 (PMC8570521; doi:10.1371/journal.pone.0259545)
Supplement: S2 Appendix — (XLSX) [file pone.0259545.s004.xlsx]

## Sheet: Publication bias
		Funding	Acknowledgements	Conflit of interest	Publish scientif journal / unpublished
	Carvalho et al., 1996	This topic was not requested by journal	Person whom revised the article.	This topic was not requested by journal	published
	Freitas et al., 2012	This topic was not requested by journal	Financially supported by the CNPq, to the technician, to CIEC for the english revision	This topic was not requested by journal	published
	Lima et al., 2012	This topic was not requested by journal	Conselho Nacional de Desenvolvimento Científico e Tecnológico, Fundação de Amparo a Ciência e Tecnologia de Pernambuco and Universidade Federal de Pernambuco for financial support	This topic was not requested by journal	published
	Pereira et al., 2012	This topic was not requested by journal	Person whom identification the plantas. Person whom gives laboratorial support. Funded CNPQ, CAPES and FUNCAP. AMS Assreuy is senior investigator of CNPQ	No conflit of interest	published
	De Araújo et al., 2014	This topic was not requested by journal	Grants from CNPQ and FACEPE	No conflit of interest	published
	Sawada et al., 2014	This topic was not requested by journal	MCT/CNPq, PROPESP and FADESP)	No conflit of interest regarding the publication of the paper	published
	Pereira et al., 2016	This topic was not requested by journal	Finantial support CNPq and CAPES. AMS Assreuy is senior investigator of CNPQ	No competing financial interest	published
	Falcão et al., 2019 (fruits)	This topic was not requested by journal	Graduation pro-rectory of pharmacetical science. Supported by FACEPE e CNPq	This topic was not requested by journal	published
	Falcão et al., 2019 (leaves)	FACEPE e CNPq	Graduation pro-rectory of pharmacetical science	No competing interest	published
	Holanda et al., 2020	This topic was not requested by journal	Supported by grants from CNPq, FUNCAP and CAPES and by Unichristus (Fortaleza-CE Brazil) - animals supply. AM Assreuy is a senior investigator of CNPq (Process No. 308433/2017–3).	They have no known competing financial interests or personal relationships that could have appeared to influence the work reported in this paper.	published

## Sheet: Imprecision
		Outcome	Sample size (calculation)	Appropriate statitical methods	Measurement of variation	Power
	Carvalho et al., 1996	Inflammation inhibition (paw volume)	Not detected	Student's T-test	Difference between paw control and paw test volume	p < 0.05
	Freitas et al., 2012	Cellular migration reduction (PMNL couting)	Not detected	One-way ANOVA	mean + SEM	p < 0.05
	Lima et al., 2012	Inhibition of cellular migration (PMNL)	Not detected	ANOVA followed by Bonferroni's test	mean + SEM for each experimental group	p < 0.05
		Ear edema reduction
		Vascullar permeability inhibition
	Pereira et al., 2012	Paw edema ihnibition	Not detected	ANOVA followed by Bonferroni's test	mean + SEM	p < 0.05
		Leucocytes numbers inhibition
		Mast cell release, paw edema reduction
	De Araújo et al., 2014	LEU migration reduction (negative modulation via inflammatory mediators)	Not detected	ANOVA followed by Bonferroni's test to calculate the media	mean standard error of the mean (SEM), when appropriate	p < 0.001
	Sawada et al., 2014	anti-inflammatory action, licks counting	Not detected	Linear Regression (to determine three doses of the extract); ANOVA followed by Turkey's multiple comparison ts	mean + SEM	p < 0.05
	Pereira et al., 2016	wound area reduction	Not detected	ANOVA (One-way or Two-way) and Bofferoni test	mean + SEM	p < 0.05
	Falcão et al., 2019 (fruits)	cellular migration reduction	Not detected	Normality by Kolmogorov-Smirnov's test; ANOVA to compare media followed by post hoc Bonferroni's test	mean standard error of the mean	p < 0.05
	Falcão et al., 2019 (leaves)	reduction of cell influx	Not detected	One-way ANOVA and post hoc Tukey-Kramer test	mean + standard deviation	p < 0.05
	Holanda et al., 2020	paw edema reduction	Not detected	ANOVA followed by Bonferroni's test to assess statistical difference	mean standard error of the mean (SEM)	p < 0.05
		cellular migration reduction
		cellular migration reduction

## Sheet: Inconsistence
		Outcome	Test conditions (which might influence outcome): Housing and husbandry, food and water regimes	Statistical model explained
	Carvalho et al., 1996	Inflammation inhibition (paw volume)	Housing in standard cages at room temperature (25 °C, ~4 °C), water and food ad libitum	Could not be identified in the study
	Freitas et al., 2012	Cellular migration reduction (PMNL couting)	All animals were obteined from bioterium. Kept under constante conditions (22 + 2 °C, humidity 40-60%, 12h light/12h dark), standard diet (purin) and water ad libitum	Not detected
	Lima et al., 2012	Inhibition of cellular migration (PMNL)	All animals were fasted 4h before the experiments. Were divided into groups and kept in plastic boxes ar room temperature (22 + 3 °C), 12h/12h light/dark cycle. Standart ration (purine) and water ad libitum	Doses were chosen in accordance to results of a pilot study of the group lab and also in literature (Carvalho et al., 1996)
		Ear edema reduction		Not detected
		Vascullar permeability inhibition		Not detected
	Pereira et al., 2012	Paw edema ihnibition	Animals were maintained under initialconditions of 25 °C; 12/12h light/dark cycle; water and food ad libitumuntil the experiments	Not detected
		Leucocytes numbers inhibition		Not detected
		Mast cell release, paw edema reduction		Not detected
	De Araújo et al., 2014	LEU migration reduction (negative modulation via inflammatory mediators)	Animals were divided into 11 groups with six animals each. Obtained from a vivarium. Allocated housed ina animal room. Laboratory conditions 12h/12h light/dark cycle, 22 + 2 °C). Water and food with pelleted food ad libitum. Seven days before the experiments the animals were acclimatized. Were fasted 12h. Welfare and experimentals procedures were in acordance to ethics committee.	Not detected
	Sawada et al., 2014	anti-inflammatory action, licks counting	All animals were pre-trated. Acclimatizaton at laboratory at least 1 h. The animals were todos randomized in gruops with tem animails.	Not detected
	Pereira et al., 2016	wound area reduction	Maintained under standart conditions (25 °C; 12/12 h light/dark cycle). Food and water ad libitum until the experimentation.	Not detected
	Falcão et al., 2019 (fruits)	cellular migration reduction	Animals were randomized into nine groups with five animals each. Obtained from vivarium. Maintained under standard conditions (12h dark/light cycle, 22+ 1 °C, 50-55% humidity). Water and food appropried from the specie. Acclimatized and fasted for 12 h before the experiments.	Not detected
	Falcão et al., 2019 (leaves)	reduction of cell influx	Animals were maintained in a room ith controlled temperature (23 °C + 2 °C), 12 h light/dark cycle. Water and food ad libitum. All effort were made to minimize the number animals used and descomfornt.	Not detected
	Holanda et al., 2020	paw edema reduction	Swiss female were maintained in adequate conditions (25 °C, 12h light/dark cycle). Received filterd water and food until the moment of the experiments.	Not detected
		cellular migration reduction		Not detected
		cellular migration reduction		Not detected

## Sheet: Indirectness
	CARVALHO et al., 1996	FREITAS et al., 2012	LIMA et al., 2012			PEREIRA et al., 2012							DE ARAÚJO et al., 2014	SAWADA et al., 2014	PEREIRA et al., 2016	FALCÃO et al., 2019 (leaves)	FALCÃO et al., 2019 (pods)	HOLANDA et al., 2020
Animal characteristics (age)	Not related	approx. 50 days	approx. 50 days	approx. 50 days	approx. 50 days	Not related	Not related	Not related	Not related	Not related	Not related	Not related	Not related	8 weeks (56 days)	61 days	Not related	60 days	Not related	Not related	Not related
Animal characteristics (weight)	140-170 g	approx. 25 g	25 + 5 g	25 + 5 g	25 + 5 g	150-200 g	150-200 g	150-200 g	150-200 g	150-200 g	150-200 g	150-200 g	25-35 g	30-35 g	180-200 g	150-250 g	40 + 2.0 g	25-35 g	25-35 g	25-35 g
Animal characteristics (species)	Not related	Mus musculus	Mus musculus	Mus musculus	Mus musculus	Not related	Not related	Not related	Not related	Not related	Not related	Not related	Not related	Not related	Not related	Rattus norvegicus albinus	Not related	Not related	Not related	Not related
Animal characteristics (strain)	Wistar	Swiss	Swiss	Swiss	Swiss	Wistar	Wistar	Wistar	Wistar	Wistar	Wistar	Wistar	Swis	Swiss	Wistar	Wistar	Swiss	Swiss	Swiss	Swiss
Animals with comorbidity	No	No	No	No	No	No	No	No	No	No	No	No	No	No	No	No	No	No	No	No
Appropriate model	not possible to inform	not possible to inform	not possible to inform	not possible to inform	not possible to inform	not possible to inform	not possible to inform	not possible to inform	not possible to inform	not possible to inform	not possible to inform	not possible to inform	not possible to inform	not possible to inform	not possible to inform	not possible to inform	not possible to inform	not possible to inform	not possible to inform	not possible to inform
Co-interventions or co-treatments / contamination	No	No	No	No	No	No	No	No	No	No	No	No	No	No	No	No	No	No	No	No
Co-morbidity/ healthy	apparentely healthy	apparentely healthy	apparentely healthy	apparentely healthy	apparentely healthy	apparentely healthy	apparentely healthy	apparentely healthy	apparentely healthy	apparentely healthy	apparentely healthy	apparentely healthy	apparentely healthy	apparentely healthy	apparentely healthy	apparentely healthy	apparentely healthy	apparentely healthy	apparentely healthy	apparentely healthy
Inclusion exclusion criteria stated	No	No	No	No	No	No	No	No	No	No	No	No	No	No	No	No	No	No	No	No
Intervention characterisitcs (duration)	4 h (1/1 h paw edema mensured)	4 h	4 h	2 h	30 min	not identified	not identified	not identified	not identified	4h	4h	5 days	4 h	Not identified	21 days	24h	4h	48h	3-4h after the intervation	3-4h after the intervation
Intervention characterisitcs (timing)	Treatment applied 30 min before inducition of paw edema	Treatment 1 h before carrageenan	1h before thyoglicolate	1h before xylene	1h before acetic acid	30 min before induction	30 min before induction	30 min before induction	30 min before induction	30 min before induction	30 min before induction	30 min before induction	30 min before induction	1h before	After wound induction	1h before	30 min before	30 min before	30 min before	30 min before
Intervention characterisitcs (dose)	300 mg/kg	100 mg/kg	12.5, 25, 50mg/kg	50 mg/kg	50 mg/kg	0.01, 0.1 and 1 mg/kg	0.01, 0.1 and 1 mg/kg	0.01, 0.1 and 1 mg/kg	0.01, 0.1 and 1 mg/kg	1 mg/kg	1 mg/kg	0.01, 0.1 and 1 mg/kg	50, 100 and 200 mg/kg	1, 5 ou 10 mg/kg	0.1 mL	100, 200 e 300 mg/kg	50, 100 and 200 mg/kg	0.01, 0.1, 1 mg/kg	1 mg/kg	1 mg/kg
Optimal time window used	not possible to inform	not possible to inform	not possible to inform	not possible to inform	not possible to inform	not possible to inform	not possible to inform	not possible to inform	not possible to inform	not possible to inform	not possible to inform	not possible to inform	not possible to inform	not possible to inform	not possible to inform	not possible to inform	not possible to inform	not possible to inform	not possible to inform	not possible to inform
Outcome assessment (more than 2 outcomes, chronic and acute)	1 outcome	1 outcome	1 outcome	1 outcome	1 outcome	2 outcome	2 outcome	2 outcome	2 outcome	1 outcome	1 outcome	1 outcome	1 outcome	1 outcome	1 outcome	1 outcome	1 outcome	1 outcome	1 outcome	1 outcome
Outcome characteristics	paw edema reduction	Celullar migration reduction	Celullar migration inhibition	Ear edema redution	Vascular permeability inhibition	Paw edema reduction; vascular permeability	Paw edema reduction; vascular permeability	Paw edema reduction; vascular permeability	Paw edema reduction; vascular permeability	Cellular migration reduction	Cellular migration reduction	Paw edema reduction	Cellular influx redution	licks reduction	Wound area reduction	PMNL reduction; inflammatory mediators	PMNL reduction; inflammatory mediators	Paw edema reduction	NEU migration	NEU migration
Physiological variables monitored/ normal	not possible to inform	not possible to inform	not possible to inform	not possible to inform	not possible to inform	not possible to inform	not possible to inform	not possible to inform	not possible to inform	not possible to inform	not possible to inform	not possible to inform	not possible to inform	not possible to inform	not possible to inform	not possible to inform	not possible to inform	not possible to inform	not possible to inform	not possible to inform
Surrogate outcomes	no	no	no	no	no	no	no	no	no	no	no	no	no	no	no	no	no	no	no	no
Test animal details	Rats, carrageenan	mice, carrageenan	mice, thyoglicolate	mice, xylene	mice, acetic acid	rats; flogistics agents	rats; flogistics agents	rats; flogistics agents	rats; flogistics agents	rats, carrageenan	rats, fMLP	rats, carrageenan, serotonine, 48/80 compound, L-NAME	Swiss, carrageenan	Swiss, formaline	Wistar, incision	Wistar, arthritis	Swiss, carrageenan	Swiss, zymosan	Swiss, zymosan	Swiss, zymosan
Tested in male and female animals	Both	Both	Male	Male	Male	Not informed	Not informed	Not informed	Not informed	Not informed	Not informed	Not informed	female	male	male	male	male	female	female	female
Tested in multiple species	no	no	no	no	no	no	no	no	no	no	no	no	no	no	no	no	no	no	no	no
Treatment efficacy should be tested with two or more species	not possible to inform	not possible to inform	not possible to inform	not possible to inform	not possible to inform	not possible to inform	not possible to inform	not possible to inform	not possible to inform	not possible to inform	not possible to inform	not possible to inform	not possible to inform	not possible to inform	not possible to inform	not possible to inform	not possible to inform	not possible to inform	not possible to inform	not possible to inform
Treatment/ therapeutic intervention	aqueous crude extract application 30 min before inducing inflammation	apllication of crude aqueous extract and F80 preparation	ethanol extract	ethanol extract	ethanol extract	TPL, FI, FII, FIII	TPL, FI, FII, FIII	TPL, FI, FII, FIII	TPL, FI, FII, FIII	FIII	FIII	TPL, FI, FII, FIII	aqueous extract and acetone-water extract	lipidic portion	TPL-Cf	crude aqueous ectract	CE, CE20, CE40, CE60, CE80, EAF, AqF	PE-Cf	PE-Cf	PE-Cf
timing frequency	once a day	once a day	once a day	once a day	once a day	once a day	once a day	once a day	once a day	once a day	once a day	once a day	once a day	once a day	once a day for 21 days	once a day	once a day	once a day	once a day	once a day
route of administration	oral	oral	oral	oral	oral	intravenous	intravenous	intravenous	intravenous	intravenous	intravenous	intravenous	oral	oral	topic	oral	oral	intravenous	intravenous	oral
Between species homogeneity	not possible to inform	not possible to inform	not possible to inform	not possible to inform	not possible to inform	not possible to inform	not possible to inform	not possible to inform	not possible to inform	not possible to inform	not possible to inform	not possible to inform	not possible to inform	not possible to inform	not possible to inform	not possible to inform	not possible to inform	not possible to inform	not possible to inform	not possible to inform
Disease model characteristics	Carrageenan induced paw edema	Carrageenan-induced peritonits	Thioglycolate induced peritonitis	xylene-induced ear edema	vascular permeability induced by acetic acid	carrageenan-induced paw edema	dextram induced paw edema	PGE2, L-arginine paw edema	Histamine, serotonine, bradicini, 48/80 compound	carrageenan-induced peritonites	fMLP-induced peritonitis	Anti-inflammatory activity evaluation	Carrageenan-induced peritonitis	Formalin induced licking	wound model	Zymosan-induced arthritis	carrageenan-induced peritonitis	zymosan-induced paw edema	peritonitis induction by zymosan	peritonitis induction by zymosan
Diagnostic methods	Plestimometer used to verification of paw edema volume	PMNL counting	PMNL counting	ear weight	release of vasoactite amines and formation of edema	Plethystometer for paw measurement	Plethystometer for paw measurement	Plethystometer for paw measurement	Plethystometer for paw measurement	Neubauer camara (Turk solution)	Neubauer camara (Turk solution)	Mast cell mediators	Neubauer camara (LEU count)	Lick count	digital paquimeter (wound area); ELISA (inflammatory mediators)	synovial fluid collection (cellular influx)	peritoneal exsudate, Neubauer camara	hydroplethysmometry	peritoneal fluid analysis	peritoneal fluid analysis
